# Supplementary material for: ORP2 couples LDL‐cholesterol transport to FAK activation by endosomal cholesterol/PI(4,5)P2 exchange
Source: EMBO J. 2021 Jun 14;40(14):e106871. doi: 10.15252/embj.2020106871 (PMC8281050; doi:10.15252/embj.2020106871)
Supplement: Supplementary file 3 — Movie EV1 [file EMBJ-40-e106871-s003.zip]

Archive with 4 entries (4 files):
- EMBOJ-2020-106871R3_MovieEV1.avi
- __MACOSX/._EMBOJ-2020-106871R3_MovieEV1.avi
- EMBOJ-2020-106871R3_MovieEV1.docx
- __MACOSX/._EMBOJ-2020-106871R3_MovieEV1.docx
